# Supplementary material for: Designing a Nurse-Led Program for Self-Management of Substance Addiction Consequences: A Modified e-Delphi Study
Source: Int J Environ Res Public Health. 2023 Jan 24;20(3):2137. doi: 10.3390/ijerph20032137 (PMC9915323; doi:10.3390/ijerph20032137)
Supplement: Supplementary file 1 [file ijerph-20-02137-s001.zip]

Archive with 1 entries (1 files):
- ijerph-2101606-supplementary.pdf
